# Supplementary material for: Interaction of Nerve Growth Factor β with Adiponectin and SPARC Oppositely Modulates its Biological Activity
Source: Int J Mol Sci. 2019 Mar 27;20(7):1541. doi: 10.3390/ijms20071541 (PMC6479836; doi:10.3390/ijms20071541)
Supplement: Supplementary file 1 [file ijms-20-01541-s001.zip]

Archive with 1 entries (1 files):
- ijms-466226-SI.pdf
